# Supplementary material for: Mediators of the relationship between precarious employment and mental health
Source: Occup Med (Lond). 2026 Feb 19;76(2):108–16. doi: 10.1093/occmed/kqag006 (PMC13095213; doi:10.1093/occmed/kqag006)
Supplement: kqag006_Supplementary_Data [file kqag006_supplementary_data.zip]

Archive with 3 entries (2 files):
- kqag006_Supplementary_Data/
- kqag006_Supplementary_Data/Supplementary material.docx
- kqag006_Supplementary_Data/Supplementary tables.xlsx
