# Supplementary material for: Mediators of the relationship between precarious employment and mental health
Source: Occup Med (Lond). 2026 Feb 19;76(2):108–16. doi: 10.1093/occmed/kqag006 (PMC13095213; doi:10.1093/occmed/kqag006)
Supplement: kqag006_Supplementary_Data [file kqag006_supplementary_data.zip › kqag006_Supplementary_Data/Supplementary tables.xlsx]

## Sheet: S1
Supplementary Table S1. Distribution of the participants by country (N = 31,903)
Country	n	%	Weighted %
Albania	464	1.5	0.2
Austria	802	2.5	1.8
Belgium	1988	6.2	1.9
Bulgaria	800	2.5	1.2
Croatia	763	2.4	0.6
Cyprus	771	2.4	0.1
Czech Republic	756	2.4	2.1
Denmark	885	2.8	1.3
Estonia	772	2.4	0.3
Finland	750	2.4	1
France	1264	4	11.6
Germany	1704	5.3	17.5
Greece	586	1.8	1.1
Hungary	745	2.3	1.7
Ireland	766	2.4	0.8
Italy	747	2.3	6.7
Latvia	646	2	0.3
Lithuania	768	2.4	0.5
Luxembourg	833	2.6	0.1
Malta	829	2.6	0.1
Montenegro	611	1.9	0.1
Netherlands	801	2.5	3.4
North Macedonia	653	2	0.2
Norway	908	2.8	1.2
Poland	819	2.6	5.8
Portugal	627	2	1.6
Romania	711	2.2	3.2
Serbia	601	1.9	0.8
Slovakia	747	2.3	0.9
Slovenia	1263	4	0.4
Spain	2399	7.5	6.6
Sweden	879	2.8	2.2
Switzerland	822	2.6	2
Turkey	1164	3.6	7.9
United Kingdom of Great Britain and Northern Ireland	1259	3.9	12.7
Weighted percentages were calculated using survey weights.

## Sheet: S2
Supplementary Table S2. Standardised path coefficients from the structural equation model (N = 31,903)
Path	β	Lower 95% CI	Upper 95% CI	z	p
Paths from precarious employment index to mediators
to skill use and discretion index	-0.22233	-0.2514	-0.193261	-14.99	<0.001	0.163601	0.0144184	11.35	0	0.135341	0.19186
to social environment index	-0.198039	-0.219893	-0.176184	-17.76	<0.001	0.407216	0.0148306	27.46	0	0.378148	0.436283
to work intensity index	-0.0073997	-0.0326561	0.0178566	-0.57	0.566	-0.2065	0.0216188	-9.55	0	-0.248872	-0.164128
to working time quality index	0.0229165	-0.0145755	0.0604085	1.2	0.231	0.166861	0.017313	9.64	0	0.132928	0.200794
Paths from mediators to the WHO-5 score
from skill use and discretion index	0.109536	0.0883976	0.130674	10.16	<0.001
from social environment index	0.267348	0.243935	0.290762	22.38	<0.001	-2.30224	0.494478	-4.66	0	-3.2714	-1.33308
from work intensity index	-0.133132	-0.160886	-0.105377	-9.4	0.512	-18.5757	28.3063	-0.66	0.512	-74.0551	36.9036
from working time quality index	0.0762191	0.0426832	0.109755	4.45	<0.001
from precarious employment index	-0.0426397	-0.06975	-0.0155295	-3.08	0.002
β - partial regression coefficient; CI - confidence interval; WHO-5 - 5-item World Health Organization Well-Being Index. Estimates come from a parallel multiple-mediator structural equation model with Gaussian family and identity link. Coefficients (β) are standardised (interpretable as the standard deviation change in the outcome per a 1 standard deviation increase in the predictor). All variabl…

## Sheet: S3
Supplementary Table S3. Association between each covariate and the skill use and discretion index (N = 31,903)
	Crude association												Adjusted association
	β	Lower 95% CI	Upper 95% CI	z	p								β	Lower 95% CI	Upper 95% CI	z	p
Precarious employment index	-0.444599	-0.488147	-0.401051	-20.01	<0.001	-0.444599	0.0222188	-20.01	0	-0.488147	-0.401051		-0.31551	-0.356524	-0.274496	-15.08	<0.001	-0.31551	0.0209259	-15.08	0	-0.356524	-0.274496
Sex
Male	Reference												Reference
Female	-0.356544	-1.7656	1.05252	-0.5	0.62	-0.356544	0.718921	-0.5	0.62	-1.7656	1.05252		-2.08665	-3.24958	-0.923726	-3.52	<0.001	-2.08665	0.593342	-3.52	0	-3.24958	-0.923726
Missing	-6.027	-18.8759	6.8219	-0.92	0.358	-6.027	6.55568	-0.92	0.358	-18.8759	6.8219		-10.0822	-23.1243	2.95997	-1.52	0.13	-10.0822	6.65427	-1.52	0.13	-23.1243	2.95997
Age (years)
Under 35	Reference												Reference
35–49	1.82157	0.714933	2.92821	3.23	<0.01	1.82157	0.564622	3.23	0.001	0.714933	2.92821		-0.748965	-1.45173	-0.0461944	-2.09	0.037	-0.748965	0.358563	-2.09	0.037	-1.45173	-0.0461944
50 and over	1.2334	-0.353796	2.8206	1.52	0.128	1.2334	0.80981	1.52	0.128	-0.353796	2.8206		-0.653863	-1.90475	0.59702	-1.02	0.306	-0.653863	0.638217	-1.02	0.306	-1.90475	0.59702
Missing	-7.24707	-12.0947	-2.39942	-2.93	<0.01	-7.24707	2.47334	-2.93	0.003	-12.0947	-2.39942		-6.71143	-10.0768	-3.34611	-3.91	<0.001	-6.71143	1.71703	-3.91	0	-10.0768	-3.34611
Country of origin
National origin	Reference												Reference
Foreign origin or background	-5.03209	-7.17819	-2.886	-4.6	<0.001	-5.03209	1.09497	-4.6	0	-7.17819	-2.886		-2.29252	-3.35722	-1.22782	-4.22	<0.001	-2.29252	0.543224	-4.22	0	-3.35722	-1.22782
Missing	2.91821	-6.59347	12.4299	0.6	0.548	2.91821	4.85298	0.6	0.548	-6.59347	12.4299		5.74337	-1.27116	12.7579	1.6	0.109	5.74337	3.57891	1.6	0.109	-1.27116	12.7579
Living with a partner
No	Reference												Reference
Yes	4.38125	3.21401	5.54848	7.36	<0.001	4.38125	0.595537	7.36	0	3.21401	5.54848		1.10023	0.276611	1.92386	2.62	<0.01	1.10023	0.420223	2.62	0.009	0.276611	1.92386
Living with children
No	Reference												Reference
Yes	2.94806	2.20536	3.69077	7.78	<0.001	2.94806	0.378939	7.78	0	2.20536	3.69077		1.7408	1.07942	2.40219	5.16	<0.001	1.7408	0.337448	5.16	0	1.07942	2.40219
Educational attainment
Primary and lower secondary	Reference												Reference
Upper secondary	7.98751	5.65569	10.3193	6.71	<0.001	7.98751	1.18973	6.71	0	5.65569	10.3193		3.46493	1.47744	5.45242	3.42	<0.01	3.46493	1.01404	3.42	0.001	1.47744	5.45242
Tertiary	20.335	16.4866	24.1835	10.36	<0.001	20.335	1.96353	10.36	0	16.4866	24.1835		7.02989	4.20894	9.85085	4.88	<0.001	7.02989	1.43929	4.88	0	4.20894	9.85085
Missing	1.34853	-8.59712	11.2942	0.27	0.79	1.34853	5.0744	0.27	0.79	-8.59712	11.2942		2.83122	-5.06288	10.7253	0.7	0.482	2.83122	4.02768	0.7	0.482	-5.06288	10.7253
Company ownership
Private sector	Reference												Reference
Public sector	8.1791	7.05588	9.30232	14.27	<0.001	8.1791	0.573084	14.27	0	7.05588	9.30232		-0.162644	-1.83178	1.50649	-0.19	0.849	-0.162644	0.851616	-0.19	0.849	-1.83178	1.50649
Other sector	6.87158	5.86565	7.87751	13.39	<0.001	6.87158	0.513239	13.39	0	5.86565	7.87751		1.68986	0.345481	3.03425	2.46	0.014	1.68986	0.685923	2.46	0.014	0.345481	3.03425
Missing	-2.32236	-5.26676	0.622035	-1.55	0.122	-2.32236	1.50227	-1.55	0.122	-5.26676	0.622035		-0.0406915	-2.44059	2.35921	-0.03	0.973	-0.0406915	1.22446	-0.03	0.973	-2.44059	2.35921
Economic sector
Agriculture	-4.41244	-9.1058	0.280913	-1.84	0.065	-4.41244	2.39461	-1.84	0.065	-9.1058	0.280913		2.53345	-0.63295	5.69984	1.57	0.117	2.53345	1.61554	1.57	0.117	-0.63295	5.69984
Industry	1.47832	-0.850776	3.80741	1.24	0.213	1.47832	1.18834	1.24	0.213	-0.850776	3.80741		-1.76431	-3.33922	-0.189398	-2.2	0.028	-1.76431	0.80354	-2.2	0.028	-3.33922	-0.189398
Construction	2.8352	0.692661	4.97774	2.59	<0.01	2.8352	1.09315	2.59	0.009	0.692661	4.97774		0.884205	-1.40248	3.17089	0.76	0.449	0.884205	1.1667	0.76	0.449	-1.40248	3.17089
Commerce and hospitality	Reference												Reference
Transport	-4.66629	-6.5421	-2.79048	-4.88	<0.001	-4.66629	0.957063	-4.88	0	-6.5421	-2.79048		-4.49516	-5.85122	-3.1391	-6.5	<0.001	-4.49516	0.69188	-6.5	0	-5.85122	-3.1391
Financial services	14.0046	11.5534	16.4557	11.2	<0.001	14.0046	1.25061	11.2	0	11.5534	16.4557		3.06741	0.87947	5.25536	2.75	<0.01	3.06741	1.11632	2.75	0.006	0.87947	5.25536
Public administration	10.7351	8.53434	12.9359	9.56	<0.001	10.7351	1.12288	9.56	0	8.53434	12.9359		0.910769	-0.612206	2.43374	1.17	0.241	0.910769	0.777042	1.17	0.241	-0.612206	2.43374
Education	13.6757	10.7911	16.5603	9.29	<0.001	13.6757	1.47178	9.29	0	10.7911	16.5603		2.36861	0.273839	4.46337	2.22	0.027	2.36861	1.06878	2.22	0.027	0.273839	4.46337
Health	9.7738	7.20909	12.3385	7.47	<0.001	9.7738	1.30855	7.47	0	7.20909	12.3385		2.21007	0.0441767	4.37596	2	0.046	2.21007	1.10507	2	0.046	0.0441767	4.37596
Other	6.95637	5.43065	8.4821	8.94	<0.001	6.95637	0.778446	8.94	0	5.43065	8.4821		2.86674	1.80637	3.92711	5.3	<0.001	2.86674	0.541015	5.3	0	1.80637	3.92711
Missing	2.33948	-5.51875	10.1977	0.58	0.56	2.33948	4.00937	0.58	0.56	-5.51875	10.1977		1.21608	-4.92463	7.3568	0.39	0.698	1.21608	3.13308	0.39	0.698	-4.92463	7.3568
Occupation
Armed forces occupations	13.0652	9.89277	16.2377	8.07	<0.001	13.0652	1.61863	8.07	0	9.89277	16.2377		5.98334	3.32784	8.63885	4.42	<0.001	5.98334	1.35487	4.42	0	3.32784	8.63885
Managers	22.4351	19.2726	25.5975	13.9	<0.001	22.4351	1.61354	13.9	0	19.2726	25.5975		16.3083	13.2216	19.3949	10.36	<0.001	16.3083	1.57484	10.36	0	13.2216	19.3949
Professionals	17.1279	15.3382	18.9176	18.76	<0.001	17.1279	0.913145	18.76	0	15.3382	18.9176		10.1601	8.60321	11.717	12.79	<0.001	10.1601	0.794357	12.79	0	8.60321	11.717
Technicians and associate professionals	13.1494	12.2205	14.0783	27.75	<0.001	13.1494	0.473927	27.75	0	12.2205	14.0783		8.27283	7.34105	9.2046	17.4	<0.001	8.27283	0.475405	17.4	0	7.34105	9.2046
Clerical support workers	6.26535	5.03532	7.49537	9.98	<0.001	6.26535	0.627575	9.98	0	5.03532	7.49537		3.49093	2.35821	4.62364	6.04	<0.001	3.49093	0.577926	6.04	0	2.35821	4.62364
Service and sales workers	Reference												Reference
Skilled agricultural, forestry and fish	-2.73681	-9.8833	4.40967	-0.75	0.453	-2.73681	3.64623	-0.75	0.453	-9.8833	4.40967		-3.30289	-7.48131	0.875524	-1.55	0.121	-3.30289	2.13188	-1.55	0.121	-7.48131	0.875524
Craft and related trades workers	1.89261	0.723825	3.06141	3.17	<0.01	1.89261	0.596332	3.17	0.002	0.723825	3.06141		0.911223	-0.797065	2.61951	1.05	0.296	0.911223	0.871592	1.05	0.296	-0.797065	2.61951
Plant and machine operators and assemblers	-7.98724	-10.6985	-5.276	-5.77	<0.001	-7.98724	1.38331	-5.77	0	-10.6985	-5.276		-7.74303	-11.373	-4.113	-4.18	<0.001	-7.74303	1.85209	-4.18	0	-11.373	-4.113
Elementary occupations	-10.5338	-13.2982	-7.76933	-7.47	<0.001	-10.5338	1.41045	-7.47	0	-13.2982	-7.76933		-8.44993	-11.0679	-5.8319	-6.33	<0.001	-8.44993	1.33575	-6.33	0	-11.0679	-5.8319
Missing	-0.159991	-9.5309	9.21091	-0.03	0.973	-0.159991	4.78116	-0.03	0.973	-9.5309	9.21091		0.0306457	-5.83071	5.892	0.01	0.992	0.0306457	2.99054	0.01	0.992	-5.83071	5.892
β - partial regression coefficient; CI - confidence interval. Weighted multilevel regression analyses were performed for the skill use and discretion index, with a random intercept for country. Crude models included each covariate separately; the adjusted model included all covariates listed in this table as independent variables. The variance inflation factors for all variables, assessed in an o…

## Sheet: S4
Supplementary Table S4. Association between each covariate and the social environment index (N = 31,903)
	Crude association												Adjusted association
	β	Lower 95% CI	Upper 95% CI	z	p								β	Lower 95% CI	Upper 95% CI	z	p
Precarious employment index	-0.177242	-0.201062	-0.153422	-14.58	<0.001	-0.177242	0.0121532	-14.58	0	-0.201062	-0.153422		-0.202777	-0.22517	-0.180385	-17.75	<0.001	-0.202777	0.011425	-17.75	0	-0.22517	-0.180385
Sex
Male	Reference												Reference
Female	0.506218	-0.415715	1.42815	1.08	0.282	0.506218	0.470383	1.08	0.282	-0.415715	1.42815		1.26099	0.257946	2.26404	2.46	0.014	1.26099	0.511769	2.46	0.014	0.257946	2.26404
Missing	5.45884	-14.5391	25.4567	0.54	0.593	5.45884	10.2032	0.54	0.593	-14.5391	25.4567		11.1141	-12.8677	35.096	0.91	0.364	11.1141	12.2359	0.91	0.364	-12.8677	35.096
Age (years)
Under 35	Reference												Reference
35–49	-2.03311	-2.94746	-1.11877	-4.36	<0.001	-2.03311	0.466512	-4.36	0	-2.94746	-1.11877		-2.60917	-3.43519	-1.78314	-6.19	<0.001	-2.60917	0.421448	-6.19	0	-3.43519	-1.78314
50 and over	-1.39887	-2.32616	-0.47158	-2.96	<0.01	-1.39887	0.473115	-2.96	0.003	-2.32616	-0.47158		-2.04658	-3.29903	-0.794129	-3.2	<0.01	-2.04658	0.639017	-3.2	0.001	-3.29903	-0.794129
Missing	-7.83469	-16.1387	0.469295	-1.85	0.064	-7.83469	4.2368	-1.85	0.064	-16.1387	0.469295		-7.24976	-13.3102	-1.18937	-2.34	0.019	-7.24976	3.09209	-2.34	0.019	-13.3102	-1.18937
Country of origin
National origin	Reference												Reference
Foreign origin or background	0.42071	-1.04385	1.88527	0.56	0.573	0.42071	0.747241	0.56	0.573	-1.04385	1.88527		1.16047	-0.255747	2.57669	1.61	0.108	1.16047	0.722573	1.61	0.108	-0.255747	2.57669
Missing	-4.95568	-13.6141	3.7027	-1.12	0.262	-4.95568	4.41762	-1.12	0.262	-13.6141	3.7027		-3.98779	-10.3356	2.36001	-1.23	0.218	-3.98779	3.23873	-1.23	0.218	-10.3356	2.36001
Living with a partner
No	Reference												Reference
Yes	0.48064	-0.10571	1.06699	1.61	0.108	0.48064	0.299164	1.61	0.108	-0.10571	1.06699		0.361981	-0.322895	1.04686	1.04	0.3	0.361981	0.349433	1.04	0.3	-0.322895	1.04686
Living with children
No	Reference												Reference
Yes	-0.317646	-1.02073	0.385439	-0.89	0.376	-0.317646	0.358724	-0.89	0.376	-1.02073	0.385439		-0.337953	-1.07702	0.401111	-0.9	0.37	-0.337953	0.37708	-0.9	0.37	-1.07702	0.401111
Educational attainment
Primary and lower secondary	Reference												Reference
Upper secondary	0.940206	-0.186851	2.06726	1.64	0.102	0.940206	0.575039	1.64	0.102	-0.186851	2.06726		-0.527281	-1.53679	0.482233	-1.02	0.306	-0.527281	0.515068	-1.02	0.306	-1.53679	0.482233
Tertiary	1.95877	0.194575	3.72297	2.18	0.03	1.95877	0.900117	2.18	0.03	0.194575	3.72297		-1.8641	-3.90729	0.179094	-1.79	0.074	-1.8641	1.04246	-1.79	0.074	-3.90729	0.179094
Missing	-1.62628	-6.55029	3.29773	-0.65	0.517	-1.62628	2.5123	-0.65	0.517	-6.55029	3.29773		-1.83451	-6.27399	2.60497	-0.81	0.418	-1.83451	2.26508	-0.81	0.418	-6.27399	2.60497
Company ownership
Private sector	Reference												Reference
Public sector	-0.179686	-1.12564	0.766271	-0.37	0.71	-0.179686	0.48264	-0.37	0.71	-1.12564	0.766271		-2.44415	-4.10795	-0.780345	-2.88	<0.01	-2.44415	0.848896	-2.88	0.004	-4.10795	-0.780345
Other sector	-0.308777	-1.74916	1.1316	-0.42	0.674	-0.308777	0.734901	-0.42	0.674	-1.74916	1.1316		-1.37419	-3.54329	0.794902	-1.24	0.214	-1.37419	1.1067	-1.24	0.214	-3.54329	0.794902
Missing	-3.39517	-8.47388	1.68354	-1.31	0.19	-3.39517	2.59123	-1.31	0.19	-8.47388	1.68354		-3.37146	-8.38283	1.63992	-1.32	0.187	-3.37146	2.55687	-1.32	0.187	-8.38283	1.63992
Economic sector
Agriculture	-1.07725	-5.22642	3.07193	-0.51	0.611	-1.07725	2.11696	-0.51	0.611	-5.22642	3.07193		0.444302	-2.95691	3.84552	0.26	0.798	0.444302	1.73534	0.26	0.798	-2.95691	3.84552
Industry	-1.10329	-2.05758	-0.149001	-2.27	0.023	-1.10329	0.486893	-2.27	0.023	-2.05758	-0.149001		-2.30398	-3.51098	-1.09698	-3.74	<0.001	-2.30398	0.615827	-3.74	0	-3.51098	-1.09698
Construction	0.8138	-0.492338	2.11994	1.22	0.222	0.8138	0.666409	1.22	0.222	-0.492338	2.11994		-0.0995018	-1.37684	1.17784	-0.15	0.879	-0.0995018	0.651716	-0.15	0.879	-1.37684	1.17784
Commerce and hospitality	Reference												Reference
Transport	-4.09459	-5.65899	-2.53019	-5.13	<0.001	-4.09459	0.798178	-5.13	0	-5.65899	-2.53019		-3.59918	-5.71169	-1.48666	-3.34	<0.01	-3.59918	1.07783	-3.34	0.001	-5.71169	-1.48666
Financial services	3.41703	1.44561	5.38846	3.4	<0.01	3.41703	1.00585	3.4	0.001	1.44561	5.38846		1.24248	-0.386457	2.87141	1.49	0.135	1.24248	0.831104	1.49	0.135	-0.386457	2.87141
Public administration	0.580217	-0.999372	2.15981	0.72	0.472	0.580217	0.805928	0.72	0.472	-0.999372	2.15981		0.277295	-1.61171	2.16629	0.29	0.774	0.277295	0.963793	0.29	0.774	-1.61171	2.16629
Education	1.45371	0.561623	2.3458	3.19	<0.01	1.45371	0.455156	3.19	0.001	0.561623	2.3458		1.48879	-0.468246	3.44582	1.49	0.136	1.48879	0.998504	1.49	0.136	-0.468246	3.44582
Health	-1.13234	-3.25745	0.99277	-1.04	0.296	-1.13234	1.08426	-1.04	0.296	-3.25745	0.99277		-1.88505	-4.30323	0.533118	-1.53	0.127	-1.88505	1.23378	-1.53	0.127	-4.30323	0.533118
Other	0.910995	0.191105	1.63088	2.48	0.013	0.910995	0.367297	2.48	0.013	0.191105	1.63088		0.74682	-0.405765	1.89941	1.27	0.204	0.74682	0.588065	1.27	0.204	-0.405765	1.89941
Missing	-1.54672	-7.3725	4.27906	-0.52	0.603	-1.54672	2.97239	-0.52	0.603	-7.3725	4.27906		-0.779894	-5.45367	3.89388	-0.33	0.744	-0.779894	2.38462	-0.33	0.744	-5.45367	3.89388
Occupation
Armed forces occupations	7.00706	4.76491	9.24921	6.13	<0.001	7.00706	1.14397	6.13	0	4.76491	9.24921		7.61455	5.36128	9.86782	6.62	<0.001	7.61455	1.14965	6.62	0	5.36128	9.86782
Managers	2.86038	1.33776	4.383	3.68	<0.001	2.86038	0.776862	3.68	0	1.33776	4.383		2.35638	0.835566	3.87719	3.04	<0.01	2.35638	0.77594	3.04	0.002	0.835566	3.87719
Professionals	2.84705	1.91431	3.77978	5.98	<0.001	2.84705	0.475892	5.98	0	1.91431	3.77978		2.73856	1.67219	3.80493	5.03	<0.001	2.73856	0.544076	5.03	0	1.67219	3.80493
Technicians and associate professionals	2.0795	0.776464	3.38254	3.13	<0.01	2.0795	0.664827	3.13	0.002	0.776464	3.38254		2.03168	0.741917	3.32144	3.09	<0.01	2.03168	0.658054	3.09	0.002	0.741917	3.32144
Clerical support workers	1.74376	0.466298	3.02122	2.68	<0.01	1.74376	0.651779	2.68	0.007	0.466298	3.02122		1.37436	0.200611	2.54811	2.29	0.022	1.37436	0.598862	2.29	0.022	0.200611	2.54811
Service and sales workers	Reference												Reference
Skilled agricultural, forestry and fish	1.29659	-2.97393	5.56711	0.6	0.552	1.29659	2.17888	0.6	0.552	-2.97393	5.56711		1.63357	-1.28538	4.55253	1.1	0.273	1.63357	1.48929	1.1	0.273	-1.28538	4.55253
Craft and related trades workers	1.65757	0.460463	2.85467	2.71	<0.01	1.65757	0.610779	2.71	0.007	0.460463	2.85467		1.98091	0.81574	3.14608	3.33	<0.01	1.98091	0.594486	3.33	0.001	0.81574	3.14608
Plant and machine operators and assemblers	-2.84463	-4.55224	-1.13701	-3.27	<0.01	-2.84463	0.871247	-3.27	0.001	-4.55224	-1.13701		-1.624	-3.66197	0.413962	-1.56	0.118	-1.624	1.0398	-1.56	0.118	-3.66197	0.413962
Elementary occupations	-2.20834	-4.20869	-0.208001	-2.16	0.03	-2.20834	1.0206	-2.16	0.03	-4.20869	-0.208001		-1.25038	-3.05867	0.557904	-1.36	0.175	-1.25038	0.922612	-1.36	0.175	-3.05867	0.557904
Missing	-1.5506	-8.14675	5.04556	-0.46	0.645	-1.5506	3.36545	-0.46	0.645	-8.14675	5.04556		0.825973	-3.33319	4.98514	0.39	0.697	0.825973	2.12206	0.39	0.697	-3.33319	4.98514
β - partial regression coefficient; CI - confidence interval.
Weighted multilevel regression analyses were performed for the social environment index, with a random intercept for country. Crude models included each covariate separately; the adjusted model included all covariates listed in this table as independent variables. The variance inflation factors for all variables, assessed in an ordinary least squares model with the same fixed-effects specificatio…

## Sheet: S5
Supplementary Table S5. Association between each covariate and the work intensity index (N = 31,903)
	Crude association												Adjusted association
	β	Lower 95% CI	Upper 95% CI	z	p								β	Lower 95% CI	Upper 95% CI	z	p
Precarious employment index	-0.0261781	-0.0463682	-0.005988	-2.54	0.011	-0.0261781	0.0103013	-2.54	0.011	-0.0463682	-0.005988		-0.0081317	-0.037925	0.0216617	-0.53	0.593	-0.0081317	0.0152009	-0.53	0.593	-0.037925	0.0216617
Sex
Male	Reference												Reference
Female	0.713255	-0.215429	1.64194	1.51	0.132	0.713255	0.473827	1.51	0.132	-0.215429	1.64194		0.437974	-0.372852	1.2488	1.06	0.29	0.437974	0.413695	1.06	0.29	-0.372852	1.2488
Missing	-4.59588	-14.042	4.85024	-0.95	0.34	-4.59588	4.81954	-0.95	0.34	-14.042	4.85024		-6.54913	-15.3792	2.28094	-1.45	0.146	-6.54913	4.50522	-1.45	0.146	-15.3792	2.28094
Age (years)
Under 35	Reference												Reference
35–49	-0.835392	-1.74554	0.0747555	-1.8	0.072	-0.835392	0.464369	-1.8	0.072	-1.74554	0.0747555		-0.826058	-1.54296	-0.10916	-2.26	0.024	-0.826058	0.36577	-2.26	0.024	-1.54296	-0.10916
50 and over	-3.49906	-5.08888	-1.90924	-4.31	<0.001	-3.49906	0.811148	-4.31	0	-5.08888	-1.90924		-3.01818	-4.37766	-1.6587	-4.35	<0.001	-3.01818	0.693625	-4.35	0	-4.37766	-1.6587
Missing	-0.518579	-6.20285	5.16569	-0.18	0.858	-0.518579	2.90019	-0.18	0.858	-6.20285	5.16569		-0.999183	-6.18665	4.18828	-0.38	0.706	-0.999183	2.64671	-0.38	0.706	-6.18665	4.18828
Country of origin
National origin	Reference												Reference
Foreign origin or background	0.769231	-0.759351	2.29781	0.99	0.324	0.769231	0.779903	0.99	0.324	-0.759351	2.29781		0.691678	-0.947126	2.33048	0.83	0.408	0.691678	0.83614	0.83	0.408	-0.947126	2.33048
Missing	3.88023	-3.57123	11.3317	1.02	0.307	3.88023	3.80184	1.02	0.307	-3.57123	11.3317		4.19793	-2.74206	11.1379	1.19	0.236	4.19793	3.54088	1.19	0.236	-2.74206	11.1379
Living with a partner
No	Reference												Reference
Yes	-0.373249	-0.991006	0.244507	-1.18	0.236	-0.373249	0.315188	-1.18	0.236	-0.991006	0.244507		-0.326005	-0.983391	0.331381	-0.97	0.331	-0.326005	0.335407	-0.97	0.331	-0.983391	0.331381
Living with children
No	Reference												Reference
Yes	0.244774	-0.566653	1.0562	0.59	0.554	0.244774	0.414001	0.59	0.554	-0.566653	1.0562		0.326059	-0.483372	1.13549	0.79	0.43	0.326059	0.412983	0.79	0.43	-0.483372	1.13549
Educational attainment
Primary and lower secondary	Reference												Reference
Upper secondary	1.19481	-0.372229	2.76185	1.49	0.135	1.19481	0.799525	1.49	0.135	-0.372229	2.76185		0.293633	-1.08768	1.67494	0.42	0.677	0.293633	0.704763	0.42	0.677	-1.08768	1.67494
Tertiary	2.93589	0.71306	5.15871	2.59	0.01	2.93589	1.13412	2.59	0.01	0.71306	5.15871		2.67044	1.0237	4.31719	3.18	<0.01	2.67044	0.840192	3.18	0.001	1.0237	4.31719
Missing	-2.69373	-11.8948	6.50738	-0.57	0.566	-2.69373	4.69453	-0.57	0.566	-11.8948	6.50738		-3.02	-10.2411	4.20111	-0.82	0.412	-3.02	3.68431	-0.82	0.412	-10.2411	4.20111
Company ownership
Private sector	Reference												Reference
Public sector	-0.652299	-2.92158	1.61698	-0.56	0.573	-0.652299	1.15782	-0.56	0.573	-2.92158	1.61698		0.574415	-1.72259	2.87142	0.49	0.624	0.574415	1.17196	0.49	0.624	-1.72259	2.87142
Other sector	-0.89364	-2.80879	1.02151	-0.91	0.36	-0.89364	0.977134	-0.91	0.36	-2.80879	1.02151		-1.51014	-3.64681	0.626539	-1.39	0.166	-1.51014	1.09016	-1.39	0.166	-3.64681	0.626539
Missing	1.35013	-5.40714	8.10741	0.39	0.695	1.35013	3.44765	0.39	0.695	-5.40714	8.10741		1.47853	-3.96868	6.92574	0.53	0.595	1.47853	2.77924	0.53	0.595	-3.96868	6.92574
Economic sector
Agriculture	-7.6903	-10.513	-4.86757	-5.34	<0.001	-7.6903	1.44019	-5.34	0	-10.513	-4.86757		-4.16967	-7.85168	-0.487657	-2.22	0.026	-4.16967	1.87861	-2.22	0.026	-7.85168	-0.487657
Industry	0.135725	-1.31672	1.58818	0.18	0.855	0.135725	0.74106	0.18	0.855	-1.31672	1.58818		0.453246	-0.737186	1.64368	0.75	0.456	0.453246	0.607374	0.75	0.456	-0.737186	1.64368
Construction	-0.241143	-2.92009	2.4378	-0.18	0.86	-0.241143	1.36683	-0.18	0.86	-2.92009	2.4378		0.567213	-1.17706	2.31149	0.64	0.524	0.567213	0.889954	0.64	0.524	-1.17706	2.31149
Commerce and hospitality	Reference												Reference
Transport	-2.37163	-4.31332	-0.429942	-2.39	0.017	-2.37163	0.990676	-2.39	0.017	-4.31332	-0.429942		-1.4754	-3.93883	0.988026	-1.17	0.24	-1.4754	1.25687	-1.17	0.24	-3.93883	0.988026
Financial services	0.53295	-1.90285	2.96875	0.43	0.668	0.53295	1.24278	0.43	0.668	-1.90285	2.96875		0.436821	-2.15166	3.0253	0.33	0.741	0.436821	1.32068	0.33	0.741	-2.15166	3.0253
Public administration	-4.28373	-6.91418	-1.65328	-3.19	<0.01	-4.28373	1.34209	-3.19	0.001	-6.91418	-1.65328		-4.57822	-6.62996	-2.52649	-4.37	<0.001	-4.57822	1.04682	-4.37	0	-6.62996	-2.52649
Education	-4.71226	-7.2478	-2.17671	-3.64	<0.001	-4.71226	1.29367	-3.64	0	-7.2478	-2.17671		-6.40042	-8.74143	-4.0594	-5.36	<0.001	-6.40042	1.19442	-5.36	0	-8.74143	-4.0594
Health	5.5014	3.49137	7.51143	5.36	<0.001	5.5014	1.02554	5.36	0	3.49137	7.51143		4.88922	2.92752	6.85091	4.88	<0.001	4.88922	1.00089	4.88	0	2.92752	6.85091
Other	-3.60512	-5.31869	-1.89154	-4.12	<0.001	-3.60512	0.874289	-4.12	0	-5.31869	-1.89154		-3.42041	-4.96945	-1.87136	-4.33	<0.001	-3.42041	0.790342	-4.33	0	-4.96945	-1.87136
Missing	-0.121939	-2.98472	2.74084	-0.08	0.933	-0.121939	1.46063	-0.08	0.933	-2.98472	2.74084		1.11462	-1.18284	3.41207	0.95	0.342	1.11462	1.17219	0.95	0.342	-1.18284	3.41207
Occupation
Armed forces occupations	-2.03213	-6.92079	2.85652	-0.81	0.415	-2.03213	2.49426	-0.81	0.415	-6.92079	2.85652		1.1604	-4.08994	6.41074	0.43	0.665	1.1604	2.6788	0.43	0.665	-4.08994	6.41074
Managers	-0.354262	-3.82821	3.11969	-0.2	0.842	-0.354262	1.77246	-0.2	0.842	-3.82821	3.11969		-0.142171	-3.0303	2.74596	-0.1	0.923	-0.142171	1.47356	-0.1	0.923	-3.0303	2.74596
Professionals	-0.684735	-2.66495	1.29547	-0.68	0.498	-0.684735	1.01033	-0.68	0.498	-2.66495	1.29547		-0.149895	-1.55266	1.25287	-0.21	0.834	-0.149895	0.715712	-0.21	0.834	-1.55266	1.25287
Technicians and associate professionals	0.0615456	-1.70814	1.83123	0.07	0.946	0.0615456	0.902915	0.07	0.946	-1.70814	1.83123		-0.634958	-2.27454	1.00463	-0.76	0.448	-0.634958	0.836538	-0.76	0.448	-2.27454	1.00463
Clerical support workers	-3.82202	-5.30218	-2.34186	-5.06	<0.001	-3.82202	0.755198	-5.06	0	-5.30218	-2.34186		-2.94196	-4.50794	-1.37598	-3.68	<0.001	-2.94196	0.798984	-3.68	0	-4.50794	-1.37598
Service and sales workers	Reference												Reference
Skilled agricultural, forestry and fish	-8.94282	-13.1056	-4.78002	-4.21	<0.001	-8.94282	2.12392	-4.21	0	-13.1056	-4.78002		-4.89427	-9.8452	0.0566523	-1.94	0.053	-4.89427	2.52603	-1.94	0.053	-9.8452	0.0566523
Craft and related trades workers	-0.878576	-3.44933	1.69218	-0.67	0.503	-0.878576	1.31164	-0.67	0.503	-3.44933	1.69218		-0.666724	-2.62077	1.28732	-0.67	0.504	-0.666724	0.99698	-0.67	0.504	-2.62077	1.28732
Plant and machine operators and assemblers	-0.615659	-2.82321	1.59189	-0.55	0.585	-0.615659	1.12632	-0.55	0.585	-2.82321	1.59189		0.332938	-1.76036	2.42624	0.31	0.755	0.332938	1.06803	0.31	0.755	-1.76036	2.42624
Elementary occupations	-6.21345	-8.59916	-3.82774	-5.1	<0.001	-6.21345	1.21722	-5.1	0	-8.59916	-3.82774		-4.58929	-6.92248	-2.25611	-3.86	<0.001	-4.58929	1.19042	-3.86	0	-6.92248	-2.25611
Missing	-2.10859	-7.17145	2.95426	-0.82	0.414	-2.10859	2.58314	-0.82	0.414	-7.17145	2.95426		-2.75342	-7.03665	1.52982	-1.26	0.208	-2.75342	2.18537	-1.26	0.208	-7.03665	1.52982
β - partial regression coefficient; CI - confidence interval.
Weighted multilevel regression analyses were performed for the work intensity index, with a random intercept for country. Crude models included each covariate separately; the adjusted model included all covariates listed in this table as independent variables. The variance inflation factors for all variables, assessed in an ordinary least squares model with the same fixed-effects specification (i…

## Sheet: S6
Supplementary Table S6. Association between each covariate and the working time quality index (N = 31,903)
	Crude association												Adjusted association
	β	Lower 95% CI	Upper 95% CI	z	p								β	Lower 95% CI	Upper 95% CI	z	p
Precarious employment index	0.0067549	-0.0322748	0.0457845	0.34	0.734	0.0067549	0.0199135	0.34	0.734	-0.0322748	0.0457845		0.0260402	-0.0180616	0.070142	1.16	0.247	0.0260402	0.0225013	1.16	0.247	-0.0180616	0.070142
Sex
Male	Reference												Reference
Female	3.47515	2.87429	4.07601	11.34	<0.001	3.47515	0.306566	11.34	0	2.87429	4.07601		4.17347	3.53525	4.8117	12.82	<0.001	4.17347	0.325631	12.82	0	3.53525	4.8117
Missing	-12.692	-29.0503	3.66639	-1.52	0.128	-12.692	8.34625	-1.52	0.128	-29.0503	3.66639		-18.2783	-32.0115	-4.54502	-2.61	<0.01	-18.2783	7.00689	-2.61	0.009	-32.0115	-4.54502
Age (years)
Under 35	Reference												Reference
35–49	0.581461	-0.0107838	1.17371	1.92	0.054	0.581461	0.302171	1.92	0.054	-0.0107838	1.17371		0.0158844	-0.639675	0.671444	0.05	0.962	0.0158844	0.334475	0.05	0.962	-0.639675	0.671444
50 and over	3.60416	3.01008	4.19825	11.89	<0.001	3.60416	0.303109	11.89	0	3.01008	4.19825		2.90501	2.48217	3.32786	13.47	<0.001	2.90501	0.215742	13.47	0	2.48217	3.32786
Missing	4.30497	0.530567	8.07937	2.24	0.025	4.30497	1.92575	2.24	0.025	0.530567	8.07937		5.26835	-0.561394	11.0981	1.77	0.077	5.26835	2.97441	1.77	0.077	-0.561394	11.0981
Country of origin
National origin	Reference												Reference
Foreign origin or background	-1.0963	-2.20274	0.0101425	-1.94	0.052	-1.0963	0.564521	-1.94	0.052	-2.20274	0.0101425		-0.495221	-1.5861	0.595655	-0.89	0.374	-0.495221	0.55658	-0.89	0.374	-1.5861	0.595655
Missing	0.904917	-1.44514	3.25497	0.75	0.45	0.904917	1.19903	0.75	0.45	-1.44514	3.25497		0.455923	-2.36535	3.27719	0.32	0.751	0.455923	1.43945	0.32	0.751	-2.36535	3.27719
Living with a partner
No	Reference												Reference
Yes	1.32475	0.721914	1.92759	4.31	<0.001	1.32475	0.307574	4.31	0	0.721914	1.92759		0.789098	0.151897	1.4263	2.43	0.015	0.789098	0.325109	2.43	0.015	0.151897	1.4263
Living with children
No	Reference												Reference
Yes	0.647302	0.206317	1.08829	2.88	<0.01	0.647302	0.224996	2.88	0.004	0.206317	1.08829		0.246225	-0.282364	0.774813	0.91	0.361	0.246225	0.269693	0.91	0.361	-0.282364	0.774813
Educational attainment
Primary and lower secondary	Reference												Reference
Upper secondary	-0.147603	-1.19429	0.899082	-0.28	0.782	-0.147603	0.534033	-0.28	0.782	-1.19429	0.899082		-0.149037	-1.34403	1.04596	-0.24	0.807	-0.149037	0.609702	-0.24	0.807	-1.34403	1.04596
Tertiary	1.72788	-0.259272	3.71502	1.7	0.088	1.72788	1.01387	1.7	0.088	-0.259272	3.71502		-0.618677	-1.88738	0.650029	-0.96	0.339	-0.618677	0.647311	-0.96	0.339	-1.88738	0.650029
Missing	-7.91516	-13.7397	-2.09066	-2.66	<0.01	-7.91516	2.97174	-2.66	0.008	-13.7397	-2.09066		-6.58024	-11.0652	-2.09528	-2.88	<0.01	-6.58024	2.28828	-2.88	0.004	-11.0652	-2.09528
Company ownership
Private sector	Reference												Reference
Public sector	0.65215	-1.43088	2.73518	0.61	0.539	0.65215	1.06279	0.61	0.539	-1.43088	2.73518		-1.03257	-2.35605	0.290904	-1.53	0.126	-1.03257	0.675256	-1.53	0.126	-2.35605	0.290904
Other sector	-0.326682	-2.20047	1.5471	-0.34	0.733	-0.326682	0.956032	-0.34	0.733	-2.20047	1.5471		-0.251859	-1.44727	0.943555	-0.41	0.68	-0.251859	0.609916	-0.41	0.68	-1.44727	0.943555
Missing	0.35346	-4.85169	5.55861	0.13	0.894	0.35346	2.65574	0.13	0.894	-4.85169	5.55861		0.420687	-3.7722	4.61358	0.2	0.844	0.420687	2.13927	0.2	0.844	-3.7722	4.61358
Economic sector
Agriculture	2.19363	-0.0817214	4.46898	1.89	0.059	2.19363	1.16091	1.89	0.059	-0.0817214	4.46898		-0.868588	-3.52772	1.79055	-0.64	0.522	-0.868588	1.35673	-0.64	0.522	-3.52772	1.79055
Industry	4.5184	2.77582	6.26099	5.08	<0.001	4.5184	0.889092	5.08	0	2.77582	6.26099		3.06695	1.78375	4.35015	4.68	<0.001	3.06695	0.654705	4.68	0	1.78375	4.35015
Construction	3.91602	1.92002	5.91202	3.85	<0.001	3.91602	1.01839	3.85	0	1.92002	5.91202		2.18093	0.597461	3.7644	2.7	<0.01	2.18093	0.807908	2.7	0.007	0.597461	3.7644
Commerce and hospitality	Reference												Reference
Transport	-2.85985	-5.41317	-0.306536	-2.2	0.028	-2.85985	1.30274	-2.2	0.028	-5.41317	-0.306536		-3.42189	-5.60601	-1.23777	-3.07	<0.01	-3.42189	1.11437	-3.07	0.002	-5.60601	-1.23777
Financial services	11.4926	8.88355	14.1017	8.63	<0.001	11.4926	1.33118	8.63	0	8.88355	14.1017		7.15479	4.67854	9.63104	5.66	<0.001	7.15479	1.26342	5.66	0	4.67854	9.63104
Public administration	6.80694	4.50951	9.10438	5.81	<0.001	6.80694	1.17218	5.81	0	4.50951	9.10438		5.00579	3.21487	6.79671	5.48	<0.001	5.00579	0.913752	5.48	0	3.21487	6.79671
Education	7.3856	4.35751	10.4137	4.78	<0.001	7.3856	1.54497	4.78	0	4.35751	10.4137		4.86144	2.24102	7.48185	3.64	<0.001	4.86144	1.33697	3.64	0	2.24102	7.48185
Health	-2.44506	-4.25227	-0.637861	-2.65	<0.01	-2.44506	0.922059	-2.65	0.008	-4.25227	-0.637861		-5.21823	-6.62207	-3.81439	-7.29	<0.001	-5.21823	0.716257	-7.29	0	-6.62207	-3.81439
Other	6.78354	5.15989	8.40719	8.19	<0.001	6.78354	0.828408	8.19	0	5.15989	8.40719		4.05195	2.4486	5.65531	4.95	<0.001	4.05195	0.818053	4.95	0	2.4486	5.65531
Missing	4.59051	2.37991	6.8011	4.07	<0.001	4.59051	1.12788	4.07	0	2.37991	6.8011		1.95775	0.254124	3.66139	2.25	0.024	1.95775	0.869215	2.25	0.024	0.254124	3.66139
Occupation
Armed forces occupations	-3.32245	-8.11197	1.46707	-1.36	0.174	-3.32245	2.44368	-1.36	0.174	-8.11197	1.46707		-4.32935	-9.94953	1.29084	-1.51	0.131	-4.32935	2.86749	-1.51	0.131	-9.94953	1.29084
Managers	7.76612	5.27743	10.2548	6.12	<0.001	7.76612	1.26976	6.12	0	5.27743	10.2548		6.83683	4.46834	9.20533	5.66	<0.001	6.83683	1.20844	5.66	0	4.46834	9.20533
Professionals	7.42506	5.90643	8.9437	9.58	<0.001	7.42506	0.774826	9.58	0	5.90643	8.9437		6.17664	4.90602	7.44725	9.53	<0.001	6.17664	0.648285	9.53	0	4.90602	7.44725
Technicians and associate professionals	7.41095	4.90292	9.91898	5.79	<0.001	7.41095	1.27963	5.79	0	4.90292	9.91898		7.40372	5.3757	9.43174	7.16	<0.001	7.40372	1.03472	7.16	0	5.3757	9.43174
Clerical support workers	13.1821	11.8526	14.5117	19.43	<0.001	13.1821	0.678366	19.43	0	11.8526	14.5117		11.1697	9.86644	12.4729	16.8	<0.001	11.1697	0.664936	16.8	0	9.86644	12.4729
Service and sales workers	Reference												Reference
Skilled agricultural, forestry and fish	7.17206	3.9117	10.4324	4.31	<0.001	7.17206	1.66348	4.31	0	3.9117	10.4324		8.27601	3.94286	12.6092	3.74	<0.001	8.27601	2.21083	3.74	0	3.94286	12.6092
Craft and related trades workers	6.66549	4.51866	8.81233	6.09	<0.001	6.66549	1.09534	6.09	0	4.51866	8.81233		6.64428	5.02742	8.26115	8.05	<0.001	6.64428	0.824947	8.05	0	5.02742	8.26115
Plant and machine operators and assemblers	0.222722	-1.38921	1.83465	0.27	0.787	0.222722	0.822429	0.27	0.787	-1.38921	1.83465		1.52786	0.164132	2.89159	2.2	0.028	1.52786	0.695793	2.2	0.028	0.164132	2.89159
Elementary occupations	7.73506	5.73667	9.73345	7.59	<0.001	7.73506	1.01961	7.59	0	5.73667	9.73345		6.73893	4.7537	8.72417	6.65	<0.001	6.73893	1.01289	6.65	0	4.7537	8.72417
Missing	5.25014	-1.45238	11.9527	1.54	0.125	5.25014	3.41971	1.54	0.125	-1.45238	11.9527		4.19434	-2.04348	10.4322	1.32	0.188	4.19434	3.18262	1.32	0.188	-2.04348	10.4322
β - partial regression coefficient; CI - confidence interval.
Weighted multilevel regression analyses were performed for the working time quality index, with a random intercept for country. Crude models included each covariate separately; the adjusted model included all covariates listed in this table as independent variables. The variance inflation factors for all variables, assessed in an ordinary least squares model with the same fixed-effects specificat…

## Sheet: S7
Supplementary Table S7. Crude association between each covariate and mental well-being (N = 31,903)
	β	Lower 95% CI	Upper 95% CI	z	p
Precarious employment index	-0.134818	-0.170448	-0.0991887	-7.42	<0.001	-0.134818	0.0181787	-7.42	0	-0.170448	-0.0991887
Skill use and discretion index	0.163601	0.135341	0.19186	11.35	<0.001	0.163601	0.0144184	11.35	0	0.135341	0.19186
Social environment index	0.407216	0.378148	0.436283	27.46	<0.001	0.407216	0.0148306	27.46	0	0.378148	0.436283
Work intensity index	-0.2065	-0.248872	-0.164128	-9.55	<0.001	-0.2065	0.0216188	-9.55	0	-0.248872	-0.164128
Working time quality index	0.166861	0.132928	0.200794	9.64	<0.001	0.166861	0.017313	9.64	0	0.132928	0.200794
Sex
Male	Reference
Female	-2.30224	-3.2714	-1.33308	-4.66	<0.001	-2.30224	0.494478	-4.66	0	-3.2714	-1.33308
Missing	-18.5757	-74.0551	36.9036	-0.66	0.512	-18.5757	28.3063	-0.66	0.512	-74.0551	36.9036
Age (years)
Under 35	Reference
35–49	-2.48389	-3.36024	-1.60754	-5.56	<0.001	-2.48389	0.447124	-5.56	0	-3.36024	-1.60754
50 and over	-1.97032	-3.21402	-0.726619	-3.11	<0.01	-1.97032	0.634554	-3.11	0.002	-3.21402	-0.726619
Missing	-1.789	-7.62664	4.04864	-0.6	0.548	-1.789	2.97844	-0.6	0.548	-7.62664	4.04864
Country of origin
National origin	Reference
Foreign origin or background	-0.195078	-2.89437	2.50421	-0.14	0.887	-0.195078	1.37722	-0.14	0.887	-2.89437	2.50421
Missing	-9.72668	-15.7986	-3.65473	-3.14	<0.01	-9.72668	3.09799	-3.14	0.002	-15.7986	-3.65473
Living with a partner
No	Reference
Yes	0.270096	-0.377142	0.917334	0.82	0.413	0.270096	0.33023	0.82	0.413	-0.377142	0.917334
Living with children
No	Reference
Yes	-0.64973	-1.34246	0.042997	-1.84	0.066	-0.64973	0.353438	-1.84	0.066	-1.34246	0.042997
Educational attainment
Primary and lower secondary	Reference
Upper secondary	0.788326	-0.550612	2.12726	1.15	0.249	0.788326	0.683144	1.15	0.249	-0.550612	2.12726
Tertiary	1.73091	-0.0896455	3.55147	1.86	0.062	1.73091	0.928873	1.86	0.062	-0.0896455	3.55147
Missing	8.51253	-0.0964826	17.1215	1.94	0.053	8.51253	4.39243	1.94	0.053	-0.0964826	17.1215
Company ownership
Private sector	Reference
Public sector	1.22428	0.0421401	2.40643	2.03	0.042	1.22428	0.603145	2.03	0.042	0.0421401	2.40643
Other sector	0.95297	-0.0744307	1.98037	1.82	0.069	0.95297	0.524194	1.82	0.069	-0.0744307	1.98037
Missing	-2.26433	-6.00928	1.48062	-1.19	0.236	-2.26433	1.91072	-1.19	0.236	-6.00928	1.48062
Economic sector
Agriculture	0.883977	-3.35313	5.12109	0.41	0.683	0.883977	2.16183	0.41	0.683	-3.35313	5.12109
Industry	-1.70852	-2.96593	-0.451103	-2.66	<0.01	-1.70852	0.641551	-2.66	0.008	-2.96593	-0.451103
Construction	-0.719709	-2.72781	1.28839	-0.7	0.482	-0.719709	1.02456	-0.7	0.482	-2.72781	1.28839
Commerce and hospitality	Reference
Transport	-0.310927	-2.25723	1.63537	-0.31	0.754	-0.310927	0.993028	-0.31	0.754	-2.25723	1.63537
Financial services	1.74389	-0.39272	3.88051	1.6	0.11	1.74389	1.09013	1.6	0.11	-0.39272	3.88051
Public administration	0.930132	-0.692083	2.55235	1.12	0.261	0.930132	0.827676	1.12	0.261	-0.692083	2.55235
Education	1.96556	0.44845	3.48267	2.54	0.011	1.96556	0.77405	2.54	0.011	0.44845	3.48267
Health	-0.867695	-2.22377	0.488383	-1.25	0.21	-0.867695	0.691889	-1.25	0.21	-2.22377	0.488383
Other	0.667434	-0.426902	1.76177	1.2	0.232	0.667434	0.558345	1.2	0.232	-0.426902	1.76177
Missing	-4.5478	-6.83099	-2.2646	-3.9	<0.001	-4.5478	1.16492	-3.9	0	-6.83099	-2.2646
Occupation
Armed forces occupations	5.55496	1.01476	10.0952	2.4	0.016	5.55496	2.31647	2.4	0.016	1.01476	10.0952
Managers	0.856718	-0.567347	2.28078	1.18	0.238	0.856718	0.726577	1.18	0.238	-0.567347	2.28078
Professionals	1.99236	0.454126	3.53059	2.54	0.011	1.99236	0.784827	2.54	0.011	0.454126	3.53059
Technicians and associate professionals	1.94458	0.802181	3.08698	3.34	<0.01	1.94458	0.582867	3.34	0.001	0.802181	3.08698
Clerical support workers	1.14576	-0.383222	2.67475	1.47	0.142	1.14576	0.78011	1.47	0.142	-0.383222	2.67475
Service and sales workers	Reference
Skilled agricultural, forestry and fish	4.946	0.493973	9.39803	2.18	0.029	4.946	2.27149	2.18	0.029	0.493973	9.39803
Craft and related trades workers	1.12407	-0.994636	3.24278	1.04	0.298	1.12407	1.08099	1.04	0.298	-0.994636	3.24278
Plant and machine operators and assemblers	-0.905096	-3.41074	1.60055	-0.71	0.479	-0.905096	1.27841	-0.71	0.479	-3.41074	1.60055
Elementary occupations	-1.988	-4.72957	0.753569	-1.42	0.155	-1.988	1.39879	-1.42	0.155	-4.72957	0.753569
Missing	-3.00771	-9.9127	3.89728	-0.85	0.393	-3.00771	3.52302	-0.85	0.393	-9.9127	3.89728
β - partial regression coefficient; CI - confidence interval.
Weighted multilevel regression analyses were performed for the WHO-5 score, with a random intercept for country. Survey weights were applied to all estimates.

## Sheet: S8
Supplementary Table S8. Multivariable multilevel regression models of mental well-being with and without mediators in the model (N = 31,903)
	Model 1 (without mediator)												Model 2 (with mediators)
	β	Lower 95% CI	Upper 95% CI	z	p								β	Lower 95% CI	Upper 95% CI	z	p
Precarious employment index	-0.139747	-0.175933	-0.103562	-7.57	<0.001	-0.139747	0.0184624	-7.57	0	-0.175933	-0.103562		-0.0507687	-0.0834089	-0.0181286	-3.05	<0.01	-0.0507687	0.0166534	-3.05	0.002	-0.0834089	-0.0181286
Skill use and discretion index													0.0919622	0.0742187	0.109706	10.16	<0.001	0.0919622	0.009053	10.16	0	0.0742187	0.109706
Social environment index													0.310468	0.283423	0.337513	22.5	<0.001	0.310468	0.0137986	22.5	0	0.283423	0.337513
Work intensity index													-0.133325	-0.16111	-0.10554	-9.4	<0.001	-0.133325	0.0141762	-9.4	0	-0.16111	-0.10554
Working time quality index													0.0773399	0.0434222	0.111258	4.47	<0.001	0.0773399	0.0173053	4.47	0	0.0434222	0.111258
Sex
Male	Reference												Reference
Female	-2.41134	-3.54344	-1.27925	-4.17	<0.001	-2.41134	0.577611	-4.17	0	-3.54344	-1.27925		-2.87462	-3.81746	-1.93178	-5.98	<0.001	-2.87462	0.481049	-5.98	0	-3.81746	-1.93178
Missing	-14.5202	-69.6684	40.628	-0.52	0.606	-14.5202	28.1373	-0.52	0.606	-69.6684	40.628		-16.4973	-61.4563	28.4618	-0.72	0.472	-16.4973	22.9387	-0.72	0.472	-61.4563	28.4618
Age (years)
Under 35	Reference												Reference
35–49	-3.02795	-3.84379	-2.21211	-7.27	<0.001	-3.02795	0.416251	-7.27	0	-3.84379	-2.21211		-2.25962	-2.93348	-1.58576	-6.57	<0.001	-2.25962	0.343811	-6.57	0	-2.93348	-1.58576
50 and over	-2.69711	-3.83125	-1.56297	-4.66	<0.001	-2.69711	0.578653	-4.66	0	-3.83125	-1.56297		-2.63	-3.63114	-1.62886	-5.15	<0.001	-2.63	0.510795	-5.15	0	-3.63114	-1.62886
Missing	-0.405776	-4.31694	3.50539	-0.2	0.839	-0.405776	1.99553	-0.2	0.839	-4.31694	3.50539		1.9121	-0.729211	4.55341	1.42	0.156	1.9121	1.34763	1.42	0.156	-0.729211	4.55341
Country of origin
National origin	Reference												Reference
Foreign origin or background	0.247253	-2.15749	2.652	0.2	0.84	0.247253	1.22693	0.2	0.84	-2.15749	2.652		0.221767	-1.72593	2.16946	0.22	0.823	0.221767	0.99374	0.22	0.823	-1.72593	2.16946
Missing	-9.9156	-16.554	-3.27721	-2.93	<0.01	-9.9156	3.387	-2.93	0.003	-16.554	-3.27721		-8.63215	-15.859	-1.40532	-2.34	0.019	-8.63215	3.68723	-2.34	0.019	-15.859	-1.40532
Living with a partner
No	Reference												Reference
Yes	0.463177	-0.165865	1.09222	1.44	0.149	0.463177	0.320946	1.44	0.149	-0.165865	1.09222		0.144661	-0.443262	0.732585	0.48	0.63	0.144661	0.299967	0.48	0.63	-0.443262	0.732585
Living with children
No	Reference												Reference
Yes	-0.211837	-1.03742	0.613745	-0.5	0.615	-0.211837	0.421223	-0.5	0.615	-1.03742	0.613745		-0.241461	-0.902638	0.419715	-0.72	0.474	-0.241461	0.337341	-0.72	0.474	-0.902638	0.419715
Educational attainment
Primary and lower secondary	Reference												Reference
Upper secondary	-0.459462	-1.58157	0.662649	-0.8	0.422	-0.459462	0.572516	-0.8	0.422	-1.58157	0.662649		-0.556105	-1.53531	0.423099	-1.11	0.266	-0.556105	0.499603	-1.11	0.266	-1.53531	0.423099
Tertiary	-1.16311	-2.315	-0.0112313	-1.98	0.048	-1.16311	0.587706	-1.98	0.048	-2.315	-0.0112313		-0.821693	-1.5495	-0.0938836	-2.21	0.027	-0.821693	0.371338	-2.21	0.027	-1.5495	-0.0938836
Missing	7.53989	0.222613	14.8572	2.02	0.043	7.53989	3.73337	2.02	0.043	0.222613	14.8572		7.95317	0.324927	15.5814	2.04	0.041	7.95317	3.89203	2.04	0.041	0.324927	15.5814
Company ownership
Private sector	Reference												Reference
Public sector	-0.180366	-1.41335	1.05262	-0.29	0.774	-0.180366	0.629085	-0.29	0.774	-1.41335	1.05262		0.747697	-0.44865	1.94404	1.22	0.221	0.747697	0.610392	1.22	0.221	-0.44865	1.94404
Other sector	0.163299	-0.852403	1.179	0.32	0.753	0.163299	0.518224	0.32	0.753	-0.852403	1.179		0.247816	-0.425604	0.921237	0.72	0.471	0.247816	0.343588	0.72	0.471	-0.425604	0.921237
Missing	-2.24327	-5.89012	1.40357	-1.21	0.228	-2.24327	1.86067	-1.21	0.228	-5.89012	1.40357		-1.04697	-3.79703	1.70308	-0.75	0.456	-1.04697	1.40311	-0.75	0.456	-3.79703	1.70308
Economic sector
Agriculture	0.101411	-3.3457	3.54852	0.06	0.954	0.101411	1.75876	0.06	0.954	-3.3457	3.54852		-0.758152	-4.57835	3.06205	-0.39	0.697	-0.758152	1.94912	-0.39	0.697	-4.57835	3.06205
Industry	-3.35689	-4.52884	-2.18494	-5.61	<0.001	-3.35689	0.597946	-5.61	0	-4.52884	-2.18494		-2.65669	-3.86809	-1.44529	-4.3	<0.001	-2.65669	0.618072	-4.3	0	-3.86809	-1.44529
Construction	-2.81865	-4.51799	-1.1193	-3.25	<0.01	-2.81865	0.86703	-3.25	0.001	-4.51799	-1.1193		-2.96514	-4.59137	-1.33892	-3.57	<0.001	-2.96514	0.829722	-3.57	0	-4.59137	-1.33892
Commerce and hospitality	Reference												Reference
Transport	-1.46311	-2.71458	-0.21165	-2.29	0.022	-1.46311	0.638513	-2.29	0.022	-2.71458	-0.21165		0.133803	-1.13032	1.39792	0.21	0.836	0.133803	0.644971	0.21	0.836	-1.13032	1.39792
Financial services	0.163776	-1.73611	2.06366	0.17	0.866	0.163776	0.969345	0.17	0.866	-1.73611	2.06366		-1.00291	-2.59611	0.590288	-1.23	0.217	-1.00291	0.812871	-1.23	0.217	-2.59611	0.590288
Public administration	-0.66954	-2.70554	1.36646	-0.64	0.519	-0.66954	1.0388	-0.64	0.519	-2.70554	1.36646		-1.83508	-3.56646	-0.103705	-2.08	0.038	-1.83508	0.883372	-2.08	0.038	-3.56646	-0.103705
Education	2.05346	-0.169414	4.27633	1.81	0.07	2.05346	1.13414	1.81	0.07	-0.169414	4.27633		0.144061	-1.70791	1.99603	0.15	0.879	0.144061	0.944901	0.15	0.879	-1.70791	1.99603
Health	-1.00951	-2.50252	0.483506	-1.33	0.185	-1.00951	0.761755	-1.33	0.185	-2.50252	0.483506		0.421792	-1.35497	2.19855	0.47	0.642	0.421792	0.906528	0.47	0.642	-1.35497	2.19855
Other	0.490586	-0.370347	1.35152	1.12	0.264	0.490586	0.43926	1.12	0.264	-0.370347	1.35152		-0.777652	-1.55285	-0.0024593	-1.97	0.049	-0.777652	0.395514	-1.97	0.049	-1.55285	-0.0024593
Missing	-4.49345	-6.49824	-2.48866	-4.39	<0.001	-4.49345	1.02287	-4.39	0	-6.49824	-2.48866		-4.36631	-7.90512	-0.827506	-2.42	0.016	-4.36631	1.80555	-2.42	0.016	-7.90512	-0.827506
Occupation
Armed forces occupations	3.63774	-1.35342	8.62891	1.43	0.153	3.63774	2.54656	1.43	0.153	-1.35342	8.62891		1.21648	-3.38122	5.81418	0.52	0.604	1.21648	2.34581	0.52	0.604	-3.38122	5.81418
Managers	0.336839	-1.26321	1.93689	0.41	0.68	0.336839	0.816365	0.41	0.68	-1.26321	1.93689		-2.44974	-3.98891	-0.910581	-3.12	<0.01	-2.44974	0.785302	-3.12	0.002	-3.98891	-0.910581
Professionals	1.07133	-0.677165	2.81982	1.2	0.23	1.07133	0.892103	1.2	0.23	-0.677165	2.81982		-1.21276	-3.14806	0.722549	-1.23	0.219	-1.21276	0.987419	-1.23	0.219	-3.14806	0.722549
Technicians and associate professionals	1.7691	0.631322	2.90687	3.05	<0.01	1.7691	0.580507	3.05	0.002	0.631322	2.90687		-0.280996	-1.37084	0.808846	-0.51	0.613	-0.280996	0.556052	-0.51	0.613	-1.37084	0.808846
Clerical support workers	1.24204	-0.708546	3.19262	1.25	0.212	1.24204	0.995214	1.25	0.212	-0.708546	3.19262		-0.76042	-2.16414	0.643302	-1.06	0.288	-0.76042	0.716198	-1.06	0.288	-2.16414	0.643302
Service and sales workers	Reference												Reference
Skilled agricultural, forestry and fish	4.26726	0.185063	8.34946	2.05	0.04	4.26726	2.08279	2.05	0.04	0.185063	8.34946		2.77398	-0.705278	6.25324	1.56	0.118	2.77398	1.77517	1.56	0.118	-0.705278	6.25324
Craft and related trades workers	1.6	-0.104714	3.30471	1.84	0.066	1.6	0.869768	1.84	0.066	-0.104714	3.30471		0.300137	-1.08182	1.6821	0.43	0.67	0.300137	0.705095	0.43	0.67	-1.08182	1.6821
Plant and machine operators and assemblers	-0.637879	-3.03747	1.76171	-0.52	0.602	-0.637879	1.2243	-0.52	0.602	-3.03747	1.76171		0.507993	-1.26526	2.28125	0.56	0.574	0.507993	0.904738	0.56	0.574	-1.26526	2.28125
Elementary occupations	-1.21515	-3.45277	1.02248	-1.06	0.287	-1.21515	1.14167	-1.06	0.287	-3.45277	1.02248		-1.18043	-2.38514	0.0242778	-1.92	0.055	-1.18043	0.614658	-1.92	0.055	-2.38514	0.0242778
Missing	-0.277328	-5.4562	4.90154	-0.1	0.916	-0.277328	2.64233	-0.1	0.916	-5.4562	4.90154		-1.22881	-5.02035	2.56273	-0.64	0.525	-1.22881	1.9345	-0.64	0.525	-5.02035	2.56273
β - partial regression coefficient; CI - confidence interval.
Weighted multilevel regression analyses were performed for the WHO-5 score (range: 0-100), with country as a random effect. Model 1 incorporated all variables listed in this table, except for the skill use and discretion index, social environment index, work intensity index, and working time quality index as independent variables, while Model 2 incorporated all variables listed in this table. Sur…
